# Supplementary material for: Nanodomain poling unlocking backward nonlinear light generation in thin film lithium niobate
Source: Nanophotonics. 2025 Dec 9;14(26):4729–37. doi: 10.1515/nanoph-2025-0429 (PMC12714043; doi:10.1515/nanoph-2025-0429)
Supplement: Supplementary file 1 — Supplementary Material Details [file j_nanoph-2025-0429_suppl_001.zip]

Archive with 40 entries (40 files):
- article.tex
- dgruyter.dtx
- dgruyter.ins
- dgruyter.ist
- dgruyter.sty
- bibliography.bib
- Figures_S/Losses_influence.png
- Figures_S/Periods.png
- Figures_S/SFG_suppl.png
- dgruyter.xdy
- Figures_S/Phase_matching_thickness.png
- Figures_S/Temperature_tuning.png
- Figures_S/BP_bandwidth.png
- Figures_S/Modes_1.15um_overlap.png
- Figures_S/g2.png
- Figures_S/CP_bandwidth.png
- logos/by.eps
- logos/by.pdf
- logos/by-nc-nd.eps
- logos/by-nc-nd.pdf
- logos/DG_attention.pdf
- logos/DG_attention.eps
- logos/DG_exercise.eps
- logos/DG_information.pdf
- logos/DG_exercise.pdf
- logos/DG_notice.eps
- logos/DG_notice.pdf
- logos/DG_information.eps
- logos/DG_question.eps
- logos/DG_question.pdf
- logos/dg-degruyter.pdf
- logos/dg-mouton.pdf
- logos/dg-mouton.eps
- logos/dg-degruyter.eps
- logos/dg-oldenbourg.pdf
- logos/dg-saur.eps
- logos/dg-oldenbourg.eps
- logos/dg-saur.pdf
- logos/Open_Access.eps
- logos/Open_Access.pdf
