# Supplementary material for: Nanodomain poling unlocking backward nonlinear light generation in thin film lithium niobate
Source: Nanophotonics. 2025 Dec 9;14(26):4729–37. doi: 10.1515/nanoph-2025-0429 (PMC12714043; doi:10.1515/nanoph-2025-0429)
Supplement: Supplementary file 1 — Supplementary Material Details [file j_nanoph-2025-0429_suppl_001.zip › bibliography.bib]

@article{Moretti2005temperature,
    author = {Moretti, Luigi and Iodice, Mario and Della Corte, Francesco G. and Rendina, Ivo},
    title = {Temperature dependence of the thermo-optic coefficient of lithium niobate, from 300 to 515 K in the visible and infrared regions},
    journal = {Journal of Applied Physics},
    volume = {98},
    number = {3},
    pages = {036101},
    year = {2005},
    month = {08},
    abstract = {The temperature dependence of the thermo-optic coefficients of lithium niobate has been measured in the temperature range between 320 and 515 K for both wavelengths of 632 and 1523 nm and for ordinary and extraordinary refractive indices. The experimental data, carried out by means of a simple interferometric technique, have been compared with two theoretical models that follow different approaches for treating the thermo-optic effect. The experimental results show good agreement with the theoretical ones.},
    issn = {0021-8979},
    doi = {10.1063/1.1988987},
    url = {https://doi.org/10.1063/1.1988987},
    eprint = {https://pubs.aip.org/aip/jap/article-pdf/doi/10.1063/1.1988987/13270853/036101_1_online.pdf},
}

@article{godard2022backward,
  title={Backward optical parametric oscillator threshold and linewidth studies},
  author={Godard, Antoine and Guionie, Marie and Dherbecourt, Jean-Baptiste and Melkonian, Jean-Michel and Raybaut, Myriam},
  journal={Journal of the Optical Society of America B},
  volume={39},
  number={2},
  pages={408--420},
  year={2022},
  publisher={Optica Publishing Group}
}

@article{minor2017mirrorless,
  title={Mirrorless optical parametric oscillation in bulk PPLN and PPLT: a feasibility study},
  author={Minor, Citlali E and Cudney, Roger S},
  journal={Applied Physics B},
  volume={123},
  number={1},
  pages={38},
  year={2017},
  publisher={Springer}
}

@article{yang2024symmetric,
  title={Symmetric second-harmonic generation in sub-wavelength periodically poled thin film lithium niobate},
  author={Yang, Fengyan and Lu, Juanjuan and Shen, Mohan and Yang, Guangcanlan and Tang, Hong X},
  journal={Optica},
  volume={11},
  number={8},
  pages={1050--1055},
  year={2024},
  publisher={Optica Publishing Group}
}

@article{xin2025wavelength,
  title={Wavelength-accurate and wafer-scale process for nonlinear frequency mixers in thin-film lithium niobate},
  author={Xin, CJ and Lu, Shengyuan and Yang, Jiayu and Shams-Ansari, Amirhassan and Desiatov, Boris and Magalh{\~a}es, Let{\'\i}cia S and Ghosh, Soumya S and McGee, Erin and Renaud, Dylan and Achuthan, Nicholas and others},
  journal={Communications Physics},
  volume={8},
  number={1},
  pages={136},
  year={2025},
  publisher={Nature Publishing Group UK London}
}


@article{Nagy_submicron_poling,
author = {Jonathan Tyler Nagy and Ronald M. Reano},
journal = {Opt. Mater. Express},
keywords = {Lithium niobate; Optical parametric oscillators; Quantum light sources; Scanning probe microscopy; Thin films; Wavelength conversion},
number = {8},
pages = {1911--1920},
publisher = {Optica Publishing Group},
title = {Submicrometer periodic poling of lithium niobate thin films with bipolar preconditioning pulses},
volume = {10},
month = {Aug},
year = {2020},
doi = {10.1364/OME.394724},
}


@article{mookherjea,
  title={Poling thin-film x-cut lithium niobate for quasi-phase matching with sub-micrometer periodicity},
  author={Zhao, Jie and R{\"u}sing, Michael and Roeper, Matthias and Eng, Lukas M and Mookherjea, Shayan},
  journal={Journal of Applied Physics},
  volume={127},
  number={19},
  year={2020},
  publisher={AIP Publishing}
}

@article{shi2024efficient,
  title={Efficient photon-pair generation in layer-poled lithium niobate nanophotonic waveguides},
  author={Shi, Xiaodong and Mohanraj, Sakthi Sanjeev and Dhyani, Veerendra and Baiju, Angela Anna and Wang, Sihao and Sun, Jiapeng and Zhou, Lin and Paterova, Anna and Leong, Victor and Zhu, Di},
  journal={Light: Science \& Applications},
  volume={13},
  number={1},
  pages={282},
  year={2024},
  publisher={Nature Publishing Group UK London}
}


@article{Guo2016_spdc_on_chip,
  title = {Parametric down-conversion photon-pair source on a nanophotonic chip},
  volume = {6},
  ISSN = {2047-7538},
  url = {http://dx.doi.org/10.1038/lsa.2016.249},
  DOI = {10.1038/lsa.2016.249},
  number = {5},
  journal = {Light: Science \&; Applications},
  publisher = {Springer Science and Business Media LLC},
  author = {Guo,  Xiang and Zou,  Chang-ling and Schuck,  Carsten and Jung,  Hojoong and Cheng,  Risheng and Tang,  Hong X},
  year = {2016},
  month = nov,
  pages = {e16249–e16249}
}

@article{Bettelli2010_comment,
  title = {Comment on “Coherence measures for heralded single-photon sources”},
  volume = {81},
  ISSN = {1094-1622},
  url = {http://dx.doi.org/10.1103/PhysRevA.81.037801},
  DOI = {10.1103/physreva.81.037801},
  number = {3},
  journal = {Physical Review A},
  publisher = {American Physical Society (APS)},
  author = {Bettelli,  Stefano},
  year = {2010},
  month = mar 
}
